# Supplementary material for: Virtual monoenergetic imaging predicting Ki-67 expression in lung cancer
Source: Sci Rep. 2023 Mar 7;13:3774. doi: 10.1038/s41598-023-30974-5 (PMC9992396; doi:10.1038/s41598-023-30974-5)
Supplement: Supplementary file 1 — Supplementary Information 1. [file 41598_2023_30974_MOESM1_ESM.xlsx]

## Sheet: Sheet1
放射号	性别	年龄	Ki67分组	Ki67	TTF-1	CKPan	CK7	P63	AK40-60	AK40-80	AK40-100	AK40-140	AK100-140	A40	A50	A60	A70	A80	A90	A100	A110	A120	A130	A140	VK40-60	VK40-80	VK40-100	VK40-140	VK100-140	V40	V50	V60	V70	V80	V90	V100	V110	V120	V130	V140
1917715	1	73	1	0.9	＋	＋	个别＋	个别＋	3.2095	2.219	1.66083	1.0797	0.208	145.53	105.62	81.34	66.37	56.77	50.28	45.88	42.78	40.51	38.86	37.56	3.458	2.397	1.794	1.1686	0.2305	165.41	122.66	96.25	79.96	69.53	62.57	57.77	54.35	51.85	49.99	48.55
1929460	1	55	1	0.9	＋	＋	＋	0	2.272	1.57075	1.17467	0.7663	0.15375	118.89	90.64	73.45	62.85	56.06	51.53	48.41	46.16	44.49	43.22	42.26	2	1.3825	1.03383	0.6697	0.1235	116.13	91.26	76.13	66.8	60.83	56.84	54.1	52.18	50.8	49.9	49.16
1986590	1	84	1	0.9	＋	＋	－	－	2.232	1.54375	1.1545	0.7506	0.14475	120.53	92.79	75.89	65.47	58.78	54.33	51.26	49.08	47.47	46.33	45.47	2.43	1.68025	1.2565	0.817	0.15775	124.44	94.22	75.84	64.5	57.23	52.39	49.05	46.67	44.94	43.69	42.74
1930448	2	48	1	0.8	＋	＋	0	0	1.09	1.525	1.1225	0.7239	0.126	110.13	77.82	63.56	54.77	49.13	45.37	42.78	40.96	39.6	38.54	37.74	2.2365	1.54625	1.1565	0.7524	0.14625	115.4	87.58	70.67	60.24	53.55	49.09	46.01	43.84	42.28	41.06	40.16
1960560	2	70	1	0.8	＋	＋	弱＋	－	2.9645	2.0505	1.53383	0.9984	0.19525	147.62	110.79	88.33	74.48	65.6	59.68	55.59	52.71	50.58	48.97	47.78	3.006	2.07825	1.55433	1.0115	0.19725	149.41	112.03	89.29	75.27	66.28	60.29	56.15	53.21	51.07	49.46	48.26
1972476	1	70	1	0.8	＋	＋	部分＋	0	1.0155	0.702	0.525667	0.3418	0.066	76.51	63.88	56.2	51.46	48.43	46.4	44.97	43.95	43.22	42.74	42.33	1.0815	0.74775	0.559333	0.3641	0.07125	78.59	65.14	56.96	51.91	48.68	46.52	45.03	43.95	43.17	42.62	42.18
1978169	1	57	1	0.8	＋	＋	－	0	1.675	1.15825	0.866167	0.5618	0.10525	99.59	78.76	66.09	58.27	53.26	49.93	47.62	45.98	44.81	44.02	43.41	1.6725	1.15625	0.864667	0.5609	0.10525	99.54	78.74	66.09	58.29	53.29	49.96	47.66	46.02	44.85	44.06	43.45
1899548	1	62	1	0.7	＋	＋	＋	－	1.549	1.07175	0.801833	0.5226	0.10375	94.8	75.57	63.82	56.57	51.93	48.83	46.69	45.18	44.09	43.24	42.54	2.1735	1.50725	1.12817	0.7326	0.13925	112.81	85.97	69.34	59.09	52.52	48.14	45.12	42.98	41.44	40.36	39.55
1913934	2	43	1	0.7	－	＋	－	－	2.0265	1.401	1.048	0.6808	0.13	105.14	79.94	64.61	55.16	49.1	45.05	42.26	40.27	38.87	37.85	37.06	3.5145	2.43	1.81733	1.1826	0.2305	161.94	118.23	91.65	75.25	64.74	57.74	52.9	49.47	46.96	45.11	43.68
1906376	1	60	1	0.6	部分＋	＋	＋	－	1.8325	1.267	0.9475	0.6173	0.122	90.96	68.17	54.31	45.76	40.28	36.63	34.11	32.32	31.01	30.03	29.23	1.6625	1.14925	0.8595	0.5594	0.10925	85.76	65.09	52.51	44.76	39.79	36.47	34.19	32.56	31.37	30.48	29.82
1808248	2	52	1	0.6	＋	＋	＋	－	2.1035	1.45425	1.0875	0.7067	0.1355	108.22	82.06	66.15	56.34	50.05	45.86	42.97	40.91	39.41	38.33	37.55	2.647	1.83	1.3685	0.8899	0.172	130.97	98.05	78.03	65.69	57.77	52.5	48.86	46.27	44.38	43.04	41.98
1915374	1	77	1	0.6	＋	＋	＋	－	1.323	0.91475	0.684	0.4442	0.0845	89.52	73.07	63.06	56.89	52.93	50.3	48.48	47.18	46.24	45.59	45.1	2.0625	1.426	1.06633	0.6945	0.13675	116.37	90.72	75.12	65.5	59.33	55.22	52.39	50.36	48.88	47.75	46.92
1948354	1	76	1	0.6	－	＋	＋	－	2.22	1.53475	1.14783	0.7459	0.143	116.33	88.72	71.93	61.57	54.94	50.51	47.46	45.29	43.69	42.54	41.74	2.2415	1.54975	1.159	0.7518	0.141	117.81	89.94	72.98	62.52	55.82	51.35	48.27	46.07	44.47	43.36	42.63
1965764	1	55	1	0.6	－	＋	－	＋	3.119	2.15625	1.6075	1.0431	0.1965	146.56	107.77	84.18	69.63	60.31	54.42	50.11	47.14	45.03	43.49	42.25	3.1365	2.16825	1.618	1.0487	0.19475	148.52	109.52	85.79	71.16	61.79	55.79	51.44	48.43	46.34	44.85	43.65
1970752	1	33	1	0.6	弱＋	＋	部分＋	＋	2.2405	1.5565	1.15867	0.7551	0.14975	113.48	85.62	68.67	58.22	51.22	47.05	43.96	41.74	40.11	38.89	37.97	2.235	1.54625	1.15683	0.7519	0.1445	115.25	87.49	70.55	60.1	53.4	48.94	45.84	43.63	42.05	40.9	40.06
1976538	1	71	1	0.6	－	＋	局部＋	＋	2.9425	2.0345	1.5215	0.9865	0.184	140.14	103.55	81.29	67.56	58.76	52.9	48.85	45.99	44.04	42.61	41.49	3.624	2.50575	1.87217	1.2177	0.236	170.07	125	97.59	80.68	69.84	62.62	57.74	54.29	51.75	49.78	48.3
1905927	1	67	1	0.5	＋	＋	＋	0	1.2645	0.87425	0.653833	0.426	0.08425	82.75	67.02	57.46	51.56	47.78	45.26	43.52	42.29	41.39	40.66	40.15	2.2445	1.55175	1.16067	0.755	0.1465	115.27	87.35	70.38	59.91	53.2	48.72	45.63	43.44	41.87	40.69	39.77
1973097	1	79	1	0.5	－	＋	－	＋	0.8005	0.55575	0.416167	0.2717	0.055	60.93	51.06	44.92	41.13	38.7	37.08	35.96	35.16	34.58	34.09	33.76	1.343	0.92825	0.694333	0.4512	0.0865	81.42	64.72	54.56	48.3	44.29	41.61	39.76	38.45	37.49	36.78	36.3
1899589	1	53	1	0.4	－	0	－	0	2.9335	2.02825	1.516	0.9812	0.179	138.89	102.41	80.22	66.54	57.76	51.9	47.93	45.15	43.14	41.83	40.77	2.7625	1.91	1.42833	0.9313	0.18575	136.15	101.8	80.9	68.01	59.75	54.25	50.45	47.74	45.77	44.3	43.02
943830	1	58	1	0.4	－	＋	－	＋	2.588	1.6165	1.20883	0.7863	0.1525	126.22	97.14	74.46	68.56	61.56	56.91	53.69	51.4	49.74	48.48	47.59	2.34	1.61775	1.20983	0.7881	0.1555	127.63	98.53	80.83	69.92	62.92	58.6	55.04	52.75	51.08	49.78	48.82
1958263	1	55	1	0.4	部分＋	＋	＋	灶＋	1.2855	0.88875	0.664667	0.4336	0.087	82.97	66.99	57.26	50.8	47.42	44.85	43.09	41.83	40.91	40.15	39.61	1.0835	0.751	0.562167	0.3665	0.073	80.99	67.6	59.32	54.22	50.95	48.76	47.26	46.19	45.41	44.81	44.34
1885988	1	60	2	0.3	＋	＋	＋	散弱＋	2.627	1.81625	1.35833	0.8842	0.173	123.97	91.3	71.43	59.18	51.32	46.09	42.47	39.93	38.05	36.63	35.55	2.8285	1.9555	1.4625	0.9515	0.185	142.31	107.13	85.74	72.55	64.09	58.45	54.56	51.79	49.77	48.26	47.16
1886164	2	77	2	0.3	部分＋	＋	＋	小灶＋	4.7235	3.26575	2.44233	1.5872	0.3045	156.96	98.22	62.49	40.45	26.33	16.91	10.42	5.8	2.46	0.04	-1.76	4.658	3.22025	2.40833	1.5675	0.30625	188.47	130.54	95.31	73.59	59.66	50.38	43.97	39.41	36.09	33.61	31.72
332323	1	57	2	0.3	＋	0	＋	0	2.955	2.04275	1.52683	0.993	0.19225	136.65	99.9	77.55	63.77	54.94	49.05	45.04	42.19	40.13	38.57	37.35	4.1355	2.86775	2.14633	1.3973	0.27375	191.44	40.36	108.73	89.23	76.73	68.39	62.66	58.62	55.63	53.4	51.71
1901450	1	70	2	0.3	＋	＋	＋	－	0.6755	0.46725	0.349333	0.2285	0.04725	69.89	61.49	56.38	53.22	51.2	49.86	48.93	48.28	47.81	47.43	47.04	2.1845	1.51025	1.1295	0.7341	0.141	120.17	93	76.48	66.26	59.76	55.4	52.4	50.26	48.68	47.56	46.76
1902627	1	71	2	0.3	＋	＋	＋	局灶＋	3.5315	2.4495	1.83367	1.1942	0.235	143.75	100.16	73.12	56.46	45.77	38.65	33.73	30.24	27.69	25.78	24.33	3.4415	2.37925	1.77933	1.1581	0.22625	144.44	101.65	75.61	59.56	49.27	42.42	37.68	34.32	31.86	30.03	28.63
1964634	1	73	2	0.3	－	＋	－	＋	1.984	1.37175	1.02633	0.668	0.1305	107.45	82.78	67.77	58.52	52.58	48.59	45.87	43.93	42.49	41.45	40.65	2.437	1.685	1.26017	0.8188	0.15675	125.29	94.98	76.55	65.18	57.89	53.04	49.68	47.3	45.59	44.36	43.41
1978477	2	74	2	0.3	＋	0	＋	－	3.0715	2.12375	1.58833	1.0281	0.18775	154.27	116.07	92.84	78.51	69.32	63.2	58.97	56.04	53.87	52.45	51.46	4.4905	3.1045	2.32183	1.5103	0.293	204.49	148.65	114.68	93.74	80.31	71.36	65.18	60.79	57.59	55.23	53.46
1901703	1	60	2	0.2	＋	＋	＋	－	4.856	3.35725	2.511	1.633	0.316	180.84	120.45	83.72	61.07	46.55	36.88	30.18	25.33	21.9	19.42	17.54	4.9125	3.39625	2.54	1.6548	0.327	175.35	114.26	77.1	54.19	39.5	29.71	22.95	18.06	14.48	11.86	9.87
1907383	1	48	2	0.2	＋	＋	＋	－	1.649	1.1425	0.855	0.5556	0.1065	93.41	73	60.43	52.68	47.71	44.4	42.11	40.48	39.29	38.49	37.85	3.8785	2.685	2.00867	1.3073	0.25525	176.34	18.25	98.77	80.6	68.94	61.18	55.82	52.01	49.23	47.2	45.61
1914536	1	48	2	0.2	－	－	－	－	2.351	1.6275	1.21817	0.7892	0.14575	122.46	93.3	75.44	64.42	57.36	52.69	49.37	47.15	45.61	44.43	43.54	3.6895	2.554	1.91083	1.2424	0.23975	173.76	128.02	99.97	82.68	71.6	64.21	59.11	55.47	52.83	50.93	49.52
1923429	1	77	2	0.2	－	＋	＋	＋	5.0045	3.46	2.58767	1.6812	0.3215	202.63	140.39	102.54	79.19	64.23	54.25	47.37	47.95	39.03	36.48	34.51	7.4215	5.13075	3.83433	2.4952	0.4865	296.42	204.13	147.99	113.38	91.19	76.4	66.36	59.18	53.93	49.95	46.9
1967264	1	54	2	0.2	＋	＋	＋	＋	3.285	2.271	1.69933	1.1065	0.21725	138.37	97.52	72.67	57.35	47.53	40.98	36.41	33.16	30.83	29.07	27.72	3.835	2.65125	1.982	1.2911	0.25475	162.12	114.43	85.42	67.54	56.07	48.43	43.2	39.42	36.64	34.56	33.01
1951976	1	49	2	0.15	＋	＋	＋	－	1.314	0.90825	0.679333	0.4416	0.085	86.6	70.26	60.32	54.2	50.27	47.65	45.84	44.56	43.63	43	42.44	1.6605	1.148	0.8585	0.5584	0.10825	96.03	75.38	62.82	55.07	50.11	46.8	44.52	42.92	41.73	40.86	40.19
189889	2	83	2	0.1	－	＋	－	＋	2.8905	1.9985	1.494	0.974	0.194	143.25	107.3	85.44	71.95	63.31	57.59	53.61	50.85	48.67	47.05	45.85	3.1905	2.20575	1.64783	1.0706	0.20475	154.47	114.79	90.66	75.78	66.24	59.92	55.6	52.46	50.18	48.63	47.41
1901670	1	67	2	0.1	＋	＋	＋	－	2.153	1.4885	1.11333	0.7248	0.142	112.75	85.97	69.69	59.64	53.21	48.92	45.95	43.85	42.31	41.15	40.27	2.808	1.93175	1.44317	0.9387	0.182	138.82	103.52	82.66	69.8	61.55	56.05	52.23	49.52	47.56	46.07	44.95
1902719	2	70	2	0.1	＋	0	＋	0	2.779	1.9215	1.43417	0.9319	0.1785	130.66	96.1	75.08	62.11	53.8	48.3	44.61	41.98	40.03	38.58	37.47	4.0605	2.80725	2.0995	1.3672	0.26875	181.95	131.45	100.74	81.8	69.66	61.57	55.98	52.01	49.11	46.91	45.23
1969034	1	55	2	0.1	＋	＋	＋	0	2.5715	1.778	1.32917	0.8673	0.1745	129.73	97.75	78.3	66.3	58.61	53.5	49.98	47.47	45.58	44.11	43	3.952	2.732	2.0435	1.3287	0.2565	181.91	132.77	102.87	84.44	72.63	64.75	59.3	55.42	52.57	50.54	49.04
1977966	2	71	2	0.1	＋	＋	＋	散＋	1.722	1.1905	0.8905	0.5788	0.11125	110.32	88.9	75.88	67.85	62.7	59.26	56.89	55.21	53.99	53.13	52.44	2.678	1.8515	1.3855	0.9005	0.173	141.23	107.92	87.67	75.18	67.17	61.83	58.1	55.5	53.66	52.25	51.18
1984399	1	76	2	0.1	－	＋	＋	＋	2.352	1.62583	1.216	0.7915	0.15475	116.51	87.26	69.47	58.5	51.477	46.78	43.55	41.25	39.57	38.31	37.36	2.9445	2.03575	1.52233	0.9911	0.19425	140.87	104.25	81.98	68.25	59.44	53.58	49.53	46.65	44.54	42.97	41.76
1963580	2	73	2	0.05	＋	0	0	＋	3.167	2.328	1.77033	1.1646	0.256	115.19	81.28	51.85	33.71	22.07	14.32	8.97	5.16	2.38	0.31	-1.27	4.866	3.36425	2.51617	1.6377	0.32	194.3	133.78	96.98	74.28	59.73	50.03	43.33	38.58	35.1	32.51	30.53
1972681	2	67	2	0.05	＋	＋	＋	0	3.9855	2.75525	2.0625	1.3386	0.25275	174.33	124.77	94.62	76.04	64.12	56.16	50.58	46.69	43.99	42.02	40.47	4.085	2.82425	2.1145	1.3732	0.26125	175.15	124.35	93.45	74.39	62.18	54.02	48.28	44.28	41.49	39.43	37.83
1926243	2	50	2	0.01	＋	弱＋	0	0	4.6685	3.2275	2.41383	1.5688	0.30125	139.41	81.35	46.04	24.27	10.31	1	-5.42	-9.98	-13.32	-15.67	-17.47	4.955	3.42575	2.562	1.6657	0.32125	148.4	86.78	49.3	26.19	11.37	1.5	-5.32	-10.16	-13.7	-16.23	-18.17
